# Supplementary material for: Distinguishable Prognostic miRNA Signatures of Head and Neck Squamous Cell Cancer With or Without HPV Infection
Source: Front Oncol. 2021 Feb 10;10:614487. doi: 10.3389/fonc.2020.614487 (PMC7902765; doi:10.3389/fonc.2020.614487)
Supplement: Supplementary file 2 [file Table_1.xlsx]

## Sheet: Sheet1
Variable	Category	HPV-(n=418)	HPV+(n=97)	Total(n=515)
		N(%)	N(%)	N(%)
Age	<=60	189(45.2%)	64(66%)	253(49.1%)
	>60	229(54.2%)	33(34%)	262(50.9%)
Gender	Female	128(30.2%)	11(11.3%)	139(27.0%)
	Male	290(69.2%)	86(88.7%)	376(73.0%)
Tumor_site	Oral Cavity	276(66.2%)	32(33%)	308(59.8%)
	Oropharynx	26(6.2%)	54(55.7%)	80(15.5%)
	Larynx	108(25.2%)	6(6.2%)	114(22.1%)
	Hypopharynx	5(1.2%)	5(5.2%)	10(1.9%)
	NA	3(0.2%)	0(0%)	3(0.6%)
Alcohol	No	142(34.2%)	21(21.6%)	163(31.7%)
	Yes	268(64.2%)	75(77.3%)	343(66.6%)
	NA	8(1.2%)	1(1%)	9(1.7%)
Smoking	1	90(21.2%)	30(30.9%)	120(23.3%)
	2	149(35.2%)	25(25.8%)	174(33.8%)
	3	59(14.2%)	13(13.4%)	72(14.0%)
	4	106(25.2%)	28(28.9%)	134(26.0%)
	5	2(0.2%)	0(0%)	2(0.4%)
	NA	12(2.2%)	1(1%)	13(2.5%)
Clinical Stage	I	16(3.2%)	5(5.2%)	21(4.1%)
	II	82(19.2%)	12(12.4%)	94(18.3%)
	III	89(21.2%)	15(15.5%)	104(20.2%)
	StageIV	217(51.2%)	65(67%)	282(54.8%)
	NA	14(3.2%)	0(0%)	14(2.7%)
Tumor grade	G1	61(14.2%)	2(2.1%)	63(12.2%)
	G2	254(60.2%)	46(47.4%)	300(58.3%)
	G3	92(22.2%)	32(33%)	124(24.1%)
	G4	1(0.2%)	6(6.2%)	7(1.4%)
	NA	10(2.2%)	11(11.3%)	21(4.1%)
Clinical T stage	T1	23(5.2%)	14(14.4%)	37(7.2%)
	T2	112(26.2%)	34(35.1%)	146(28.3%)
	T3	114(27.2%)	22(22.7%)	136(26.4%)
	T4	155(37.2%)	25(25.8%)	180(35.0%)
	NA	14(3.2%)	2(2.1%)	16(3.1%)
Clinical N stage	N0	209(50.2%)	31(32%)	240(46.6%)
	N1	73(17.2%)	10(10.3%)	83(16.1%)
	N2	111(26.2%)	52(53.6%)	163(31.7%)
	N3	5(1.2%)	2(2.1%)	7(1.4%)
	NA	20(4.2%)	2(2.1%)	22(4.3%)
Clinical M stage	M0	391(93.2%)	93(95.9%)	484(94.0%)
	M1	5(1.2%)	1(1%)	6(1.2%)
	NA	22(5.2%)	3(3.1%)	25(4.9%)
Margin status	Negative	295(70.2%)	51(52.6%)	346(67.2%)
	Positive	46(11.2%)	13(13.4%)	59(11.5%)
	Close	42(10.2%)	8(8.2%)	50(9.7%)
	NA	35(8.2%)	25(25.8%)	60(11.7%)
