# Supplementary material for: Distinguishable Prognostic miRNA Signatures of Head and Neck Squamous Cell Cancer With or Without HPV Infection
Source: Front Oncol. 2021 Feb 10;10:614487. doi: 10.3389/fonc.2020.614487 (PMC7902765; doi:10.3389/fonc.2020.614487)
Supplement: Supplementary file 3 [file Table_2.xlsx]

## Sheet: Sheet1
Table.S2 Univariate and multiple regression analysis
Variables	HPV+				HPV-
	Univariate		Multivariate		Univariate		Multivariate
	HR	Pvalue	HR	Pvalue	HR	Pvalue	HR	Pvalue
Tumor_site	0.133854	0.00777025	0.240646	0.18485	1.04776	0.950619	0.95026	0.665161
Age	0.973955	0.287402	1.01477	0.761057	1.02169	0.0221994	1.0258	0.015574
Alcohol	0.811979	0.714942	0.399104	0.288617	1.02416	0.920344	1.03693	0.907584
Gender	1.55181	0.670314	9.09383	0.151245	0.976346	0.725252	1.0717	0.90841
Smoking	0.83118	0.386802	0.838013	0.637279	1.0048	0.979711	0.961178	0.956867
Clinical_Stage	0.708875	0.590369	2.57358	0.488347	1.17495	0.406394	0.975912	0.260104
Grade	0.354862	0.0572959	0.46937	0.339237	1.06623	0.246857	1.13949	0.551098
Clinical_T	1.24592	0.661547	0.45543	0.399821	1.03484	0.619722	1.06219	0.742367
Clinical_N	0.573265	0.257895	0.610556	0.467729	1.11136	0.247243	1.21832	0.368166
riskScore	2.78162	4.1239e-06	2.61989	5.34149e-05	1.02291	1.19925e-08	1.11408	1.05129e-05
