# Supplementary material for: Distinguishable Prognostic miRNA Signatures of Head and Neck Squamous Cell Cancer With or Without HPV Infection
Source: Front Oncol. 2021 Feb 10;10:614487. doi: 10.3389/fonc.2020.614487 (PMC7902765; doi:10.3389/fonc.2020.614487)
Supplement: Supplementary file 4 [file Table_3.xlsx]

## Sheet: HPV+
Table.S3A Relationships between riskscore and clinical characteristics for HPV+
miRNAs	Tumor_site	Age	Alcohol	Gender	Smoking	Clinical_Stage	Grade	Clinical_T	Clinical_N
hsa-miR-380-5p	3.949(2.489e-04)	30.922(0.571)	1.138(0.274)	0.175(0.867)	0.939(0.816)	0.288(0.777)	0.164(0.870)	-0.438(0.663)	1.198(0.238)
hsa-miR-493-3p	4.16(1.442e-04)	34.162(0.412)	1.186(0.256)	0.217(0.835)	5.152(0.161)	-0.182(0.857)	0.606(0.547)	-1.198(0.235)	0.499(0.620)
hsa-miR-454-5p	-0.919(0.361)	30.363(0.599)	0.041(0.967)	-0.79(0.455)	4.941(0.176)	-1.163(0.256)	0.809(0.421)	-0.197(0.844)	-1.023(0.310)
hsa-miR-376c-3p	2.973(0.005)	33.899(0.424)	0.375(0.711)	-0.06(0.954)	6.708(0.082)	-0.761(0.451)	1.294(0.201)	-0.2(0.842)	-0.711(0.480)
hsa-miR-338-5p	2.59(0.012)	40.263(0.180)	1.25(0.232)	1.396(0.219)	1.367(0.713)	0.288(0.776)	0.951(0.345)	-0.641(0.524)	1.228(0.226)
hsa-miR-16-1-3p	-1.237(0.220)	37.968(0.253)	0.218(0.829)	0.161(0.876)	2.454(0.484)	0.433(0.671)	-2.47(0.018)	0.344(0.732)	0.016(0.988)
hsa-miR-378a-3p	-0.49(0.626)	32.956(0.469)	-1.19(0.242)	-1.184(0.267)	1.223(0.748)	0.01(0.992)	-0.722(0.474)	1.245(0.218)	-0.418(0.678)
riskScore	1.893(0.063)	35.855(0.336)	1.043(0.307)	0.989(0.352)	4.308(0.230)	-0.548(0.591)	2.597(0.012)	-1.149(0.255)	0.222(0.825)

## Sheet: HPV-
Table.S3B Relationships between riskscore and clinical characteristics for HPV-
miRNAs	Tumor_site	Age	Alcohol	Gender	Smoking	Grade	Clinical_Stage	Clinical_T	Clinical_N
hsa-miR-383-5p	4.891(0.180)	60.622(0.249)	1.511(0.134)	0.328(0.744)	1.281(0.865)	4.586(0.101)	0.169(0.982)	0.813(0.846)	1.838(0.607)
hsa-miR-135b-3p	1.157(0.763)	55.403(0.422)	1.336(0.183)	-1.315(0.190)	6.838(0.145)	3.266(0.195)	2.352(0.503)	2.529(0.470)	0.988(0.804)
hsa-miR-1911-5p	3.576(0.311)	48.565(0.683)	0.981(0.328)	0.004(0.997)	6.636(0.156)	1.279(0.528)	0.461(0.927)	2.022(0.568)	6.7(0.082)
hsa-miR-548k	5.107(0.164)	39.59(0.929)	-1.923(0.056)	-0.044(0.965)	5.77(0.217)	0.481(0.786)	1.298(0.730)	2.143(0.543)	11.327(0.010)
hsa-miR-605-5p	0.52(0.915)	59.822(0.273)	0.035(0.972)	0.183(0.855)	5.466(0.243)	3.473(0.176)	5.82(0.121)	4.635(0.201)	4.712(0.194)
hsa-miR-518a-5p	0.632(0.889)	67.471(0.103)	-1.216(0.225)	-1.256(0.210)	2.483(0.648)	2.093(0.351)	0.6(0.896)	1.993(0.574)	2.277(0.517)
riskScore	2.556(0.465)	53.773(0.483)	-0.976(0.330)	0.371(0.711)	11.758(0.019)	5.788(0.055)	3.641(0.303)	3.949(0.267)	5.362(0.147)
